# Supplementary material for: Mutation analysis of circulating plasma DNA to determine response to EGFR tyrosine kinase inhibitor therapy of lung adenocarcinoma patients
Source: Sci Rep. 2016 Sep 19;6:33505. doi: 10.1038/srep33505 (PMC5027592; doi:10.1038/srep33505)
Supplement: Supplementary Table S1 [file srep33505-s2.xls]

## Sheet: S1
Supplementary table S1
							1st tissue analysis			2nd tissue analysis
patient	1st interv.	2nd interv.	3rd interv.	4th interv.	5th interv.	outcome	origin	EGFR mut. status	collect. date *	origin	EGFR mut. status	collect. date*
1	surg	afat	RT (cereb; bone)			alive	pulm	Del19	figure 1; A ( -0,5)	n.d.	n.d.	n.d.
2	cis/pem	RT (cereb; bone)	erlot	RT (cereb)		death	pulm	L861Q	figure 1; B ( -6,5)	liver metas	L861Q; T790M neg	figure 1; B (+ 2)
3	erlot	RT (cereb)	carbo/pem + erlot			alive	pulm	L858R	figure 1; C (-1)	pulm	L858R; T790M neg	figure 1; C (+12)
4	carbo/pacli	taxo + selum	afat			alive	pulm	Del19	figure 2; A (+0,5)	n.d.	n.d.	n.d.
5	erlot + deno					alive	pulm	Del19	figure 2; B (-0,5)	n.d.	n.d.	n.d.
6	surg	cis/navel	carbo/gem/bevac	gefit		alive	LN metas	L858R	figure 2; C (-1)	n.d.	n.d.	n.d.
7	surg	gefit	surg			alive	pulm	L858R	figure 2; D (-2)	pulm	L8585R; T790M neg	figure 2; D (+33)
8	erlot + bevac	RT (pulm)	erlot			alive	pulm	L858R	figure S3; B (-0,5)	n.d.	n.d.	n.d.
9	afat					alive	pulm	Del19	figure S3; C (-1)	n.d.	n.d.	n.d.
10	erlot					alive	pulm	Del19	figure 3; A (-1)	pulm	Del19; T790M neg	figure 3; A (+7)
11	erlot	RT (cereb)	pem	pem+ erlot		death	pulm	L858R	figure 3; B (-1)	n.d.	n.d.	n.d.
12	carbo/vino	pem	RT + surg (cereb)	erlot		death	LN metas	EGFR c.2129A>G; KRAS G12C	figure 3; C (-6)	n.d.	n.d.	n.d.
13	surg	carbo/vino	erlot	carbo/pem + erlot		alive	LN metas	Del19	figure S4; A (-1)	liver metas	Del19; T790M neg	figure S4; A (19)
14	carbo/pem	erlot				death	pulm	L858R; T790M pos	figure 3; D (-1)	n.d.	n.d.	n.d.
15	surg	gefit	cis/pem	erlot	carbo/pem + erlot	death	pulm	Del19	figure S4; B (-2)	both: pulm	L8585R; T790M pos	figure S4; B (17; 24)
16	afat					alive	pulm	Del19	figure S3; A (-1)	n.d.	n.d.	n.d.
* months before/after start of TKI therapy; Abbr. : interv. = intervention; mut.= mutation; collect.=collecting; surg= surgery; RT=radiotherapy; cereb=cerebral; erlot= erlotinib; afat=afatinib; gefit=gefitinib; deno= denosumab; carbo=carboplatin; cis=cisplatin; pacli=paclitaxel; taxo= taxotere; pem=pemetrexed; navel=navelbine; gem=gemcitabine; vino=vinorelbine; selum=selumetinib; bevac= bevacizum…
