# Supplementary material for: Mutation analysis of circulating plasma DNA to determine response to EGFR tyrosine kinase inhibitor therapy of lung adenocarcinoma patients
Source: Sci Rep. 2016 Sep 19;6:33505. doi: 10.1038/srep33505 (PMC5027592; doi:10.1038/srep33505)
Supplement: Supplementary Table S2 [file srep33505-s3.xls]

## Sheet: Results
Supplementary table S2
				sensitizing mutation					resistance mutation
	ID	Date (w.r.t. TKI therapy)	DNA conc. (ng/mL plasma)	Taqman Assay	DNA amount per reaction (ng)	mutation frequency	wt (copies/ mL plasma)	mutation (copies/ mL plasma)	Taqman Assay	DNA - amount per reaction (ng)	mutation frequency	wt (copies/ mL plasma)	mutation (copies/ mL plasma)
patient 1 Tissue: EGFR c.2235_49del; T790M status unknown	P102	1 d pre	18.8707	EGFR 6223	2.50905	0.11238	1774.71	224.817	x	x	x	x	x
	P103	2.5 hrs post	40.0582	EGFR 6223	5.51677	0.24673	2454.98	804.287
	P104	26 hrs post	54.6844	EGFR 6223	12.5413	0.352825	4437.28	2419.97
	P105	46.5hrs post	33.4359	EGFR 6223	8.37258	0.273485	3292.14	1236.85
	P106	69 hrs post	28.8022	EGFR 6223	7.863	0.123245	2575.42	362.724
	P107	93 hrs post	39.9294	EGFR 6223	10.9828	0.02202	5275.39	119.456
	P108	118 hrs post	35.6133	EGFR 6223	9.79561	0.023595	4053.2	99.8191
	P109	146 hrs post	31.6647	EGFR 6223	8.70953	0.02863	2409.81	70.6668
	P110	164 hrs post	17.3852	EGFR 6223	4.78189	0.005435	1837.28	10.0425
	P111	2 mo post	53.9266	EGFR 6223	14.8328	0	6738.25	0
patient 2 Tissue: L861Q; T790M negative	P116	5 mo pre	42.7601	EGFR 6213	5.68539	0.02216	4459.27	101.094	EGFR 6240	5.68539	0	5125.38	0
	P117	4.5 mo pre	34.5086	EGFR 6213	4.58828	0.04096	4117.16	175.797	EGFR 6240	4.58828	0	3950.96	0
	P118	4 mo pre	21.312	EGFR 6213	2.83365	0.06658	2197.14	156.712	EGFR 6240	2.83365	0	2084.81	0
	P119	3 mo pre	85.2991	EGFR 6213	11.3414	0.02624	10597.8	285.616	EGFR 6240	11.3414	0	10330.9	0
	P120	2 mo pre	28.2002	EGFR 6213	3.74951	0.19054	2521.57	593.587	EGFR 6240	3.74951	0	3223.13	0
	P121	1 mo pre	18.2843	EGFR 6213	2.43108	0.40331	2485.48	1679.89	EGFR 6240	2.43108	0	2120.47	0
	P122	7 d pre	39.0664	EGFR 6213	3.68078	0.59751	3827.83	5615.75	EGFR 6240	4.11063	0.000565	8462.3	4.07825
	P123	5 d post	180.24	EGFR 6213	14.9988	0.56484	22670.5	29417.1	EGFR 6240	17.9986	0	37852	0
	P124	1 mo post	174.329	EGFR 6213	15.1516	0.516	17112.4	18249.3	EGFR 6240	18.053	0	27436.7	0
patient 3 Tissue: L858R; T790M negative	P9	0.5 mo post	11.9787	EGFR 6224	1.59269	0.00426	911.429	4.33494	EGFR 6240	1.59269	0	812.134	0
	P10	1 mo post	8.96513	EGFR 6224	1.19201	0	492.439	0	EGFR 6240	1.19201	0.01997	399.36	7.54578
	P49	2.5 mo post	22.7652	EGFR 6224	3.02687	0	2231.92	0	EGFR 6240	3.02687	0	2253.73	0
	P11	4 mo post	1314.37	EGFR 6224	14.0253	0	141656	0	EGFR 6240	20.1739	0	155508	0
	P12	4.5 mo post	574.33	EGFR 6224	11.293	0	78732	0	EGFR 6240	20.0732	0	80402.1	0
	P13	6.5 mo post	21.2106	EGFR 6224	2.82017	0.00347	1373.99	4.54215	EGFR 6240	2.82017	0	1123.81	0
	P97	8 mo post	652.989	EGFR 6224	13.1491	0	67976	0	EGFR 6240	17.1845	0	64823.7	0
	P98	10 mo post	316.659	EGFR 6224	13.6792	0.00123025	34634.9	40.1717	EGFR 6240	17.407	0.000639333	32123.8	19.4742
	P99	10.5 mo post	27.6725	EGFR 6224	3.67935	0.12237	2633.03	367.08	EGFR 6240	3.67935	0.051135	2554.78	136.384
	P100	11 mo post	141.531	EGFR 6224	15.9521	0.000419	20432.4	8.83347	EGFR 6240	18.818	0	19408.6	0
	P101	12 mo post	22.7993	EGFR 6224	3.0314	0.05402	1690.57	96.5138	EGFR 6240	3.0314	0.01947	1571.27	30.3274
patient 4 Tissue: EGFR c.2236_50del; T790M status unknown	P87	1 mo pre	9.97406	EGFR 6225	1.32615	0.05497	419.535	24.4284	EGFR 6240	1.32615	0	492.82	0
	P88	0.5 mo post	10.4269	EGFR 6225	1.38636	0	327.329	0	EGFR 6240	1.38636	0	360.973	0
	P89	1.5 mo post	23.3005	EGFR 6225	3.09804	0	1537.02	0	EGFR 6240	3.09804	0	1759.61	0
	P90	2.5 mo post	16.993	EGFR 6225	2.25939	0	246.138	0	EGFR 6240	2.25939	0	222.145	0
	P91	4.5 mo post	27.5143	EGFR 6225	3.65831	0	1632.12	0	EGFR 6240	3.65831	0	1370.82	0
	P133	6.5 mo post	16.4634	EGFR 6225	2.18898	0	1503.05	0	EGFR 6240	2.18898	0	1261.11	0
patient 5 Tissue: EGFR c.2236_50del; T790M status unknown	P134	1 mo pre	88.36	EGFR 6225	11.7484	0.01314	19090.1	254.317	EGFR 6240	11.7484	0	17888.3	0
	P135	2 mo post	86.6472	EGFR 6225	8.11804	0	10916.7	0	EGFR 6240	10.0115	0.00313	6190.45	3.78612
	P136	5 mo post	7.7042	EGFR 6225	1.00871	0	625.604	0	EGFR 6240	1.00871	0	640.776	0
patient 6 Tissue: L858R; T790M status unknown	P112	1 d pre	100.719	EGFR 6224	13.3916	0.3232	6319.86	3017.99	EGFR 6240	13.3916	0	9166.53	0
	P113	1 mo post	49.8832	EGFR 6224	6.63249	0.00288	5870.01	17.0126	EGFR 6240	6.63249	0	5202.15	0
	P114	3 mo post	223.004	EGFR 6224	18.145	0.00121	33684.5	40.8092	EGFR 6240	18.145	0	33707.7	0
	P115	4.5 mo post	85.6402	EGFR 6224	10.8131	0.01095	8830.82	97.7298	EGFR 6240	10.8131	0	7851.57	0
patient 7 Tissue: L858R; T790M status negative	P33	33 mo post	24.8608	EGFR 6224	3.30549	0	2104.87	0	EGFR 6240	3.30549	0	2011.85	0
	P34	34 mo post	32.6916	EGFR 6224	4.34668	0	3294.83	0	EGFR 6240	4.34668	0	3593.59	0
	P36	39 mo post	10.0593	EGFR 6224	1.33749	0	1204.24	0	EGFR 6240	1.33749	0	1083.9	0
	P37	41 mo post	54.1378	EGFR 6224	7.19817	0	5371.95	0	EGFR 6240	7.19817	0	4610.42	0
	P38	43 mo post	9.59607	EGFR 6224	1.27589	0	1274.36	0	EGFR 6240	1.27589	0	1135.37	0
	P73	44 mo post	301.265	EGFR 6224	15.6696	0	46896.5	0	EGFR 6240	17.5338	0	39670.8	0
patient 8 Tissue: L858R; T790M status unknown	P19	1 d pre	29.644	EGFR 6224	3.94147	0	3081.19	0	EGFR 6240	3.94147	0	2707.3	0
	P20	1 mo post	22.0699	EGFR 6224	2.93442	0	1801.37	0	EGFR 6240	2.93442	0.00882	1775.42	15.2233
	P43	1.5 mo post	30.7808	EGFR 6224	4.09262	0	3187.96	0	EGFR 6240	4.09262	0	2886.47	0
	P44	2 mo post	25.1033	EGFR 6224	3.33774	0.004485	1919.37	8.59355	EGFR 6240	3.33774	0	1912.5	0
	P21	3.5 mo post	23.9106	EGFR 6224	3.17916	0	1910.16	0	EGFR 6240	3.17916	0	1798.76	0
	P22	6 mo post	12.7593	EGFR 6224	1.69648	0	895.343	0	EGFR 6240	1.69648	0	696.317	0
	P23	7 mo post	25.3743	EGFR 6224	3.37377	0.00163	2619.89	4.32949	EGFR 6240	3.37377	0	2415.68	0
	P24	9 mo post	145.737	EGFR 6224	14.2702	0.001775	16774.7	29.9656	EGFR 6240	19.3773	0	15206.7	0
	P92	9.5 mo post	12.4694	EGFR 6224	1.65793	0.016465	927.569	15.4967	EGFR 6240	1.65793	0	768.512	0
	P93	10.6 mo post	15.2546	EGFR 6224	2.02826	0.008085	1560.69	12.983	EGFR 6240	2.02826	0	1381.29	0
patient 9 Tissue: EGFR c.2235_49del; T790M status unknown	P25	7 d post	99.9045	EGFR 6223	13.2833	0	10652.2	0	EGFR 6240	13.2833	0	8281.76	0
	P62	1 mo post	46.4908	EGFR 6223	6.18142	0.00101	4176.11	4.26406	EGFR 6240	6.18142	0	3484.64	0
	P46	2 mo post	37.0968	EGFR 6223	4.9324	0	4035.15	0	EGFR 6240	4.9324	0	3605.36	0
	P47	3 mo post	55.2822	EGFR 6223	7.35033	0	3797.96	0	EGFR 6240	7.35033	0	3229.56	0
	P27	3.5 mo post	45.1256	EGFR 6223	5.99991	0.002105	3786.89	8.34272	EGFR 6240	5.99991	0	2948.63	0
	P48	5 mo post	38.5463	EGFR 6223	5.12512	0.00287	4299.34	12.5959	EGFR 6240	5.12512	0	4230.91	0
	P28	6 mo post	159.427	EGFR 6223	16.084	0.00075	20875.7	15.458	EGFR 6240	20.1295	0	20782.8	0
	P29	7 mo post	84.7885	EGFR 6223	11.2735	0.000525	7977.39	4.0514	EGFR 6240	11.2735	0	6056.6	0
	P30	8 mo post	52.4496	EGFR 6223	6.97371	0	5004.98	0	EGFR 6240	6.97371	0	4588.93	0
	P31	8.5 mo post	42.3973	EGFR 6223	5.63715	0.00105	3761.2	4.23679	EGFR 6240	5.63715	0	3773.75	0
	P64	13 mo post	30.1177	EGFR 6223	4.00445	0	2979.99	0	EGFR 6240	4.00445	0	2233.01	0
patient 10 Tissue: EGFR c.2236_50del; T790M negative	P125	0.5 d pre	18.0038	EGFR 6225	2.39379	0.16767	2333.45	470.028	EGFR 6240	2.39379	0	2534.66	0
	P126	1 mo post	167.858	EGFR 6225	18.0346	0	17461.6	0	EGFR 6240	17.7289	0	16828.6	0
	P127	2 mo post	28.6474	EGFR 6225	3.80896	0	2523.1	0	EGFR 6240	3.80896	0	2273.36	0
	P128	3 mo post	16.1811	EGFR 6225	2.15145	0	1783.76	0	EGFR 6240	2.15145	0	1571.49	0
	P129	4 mo post	16.147	EGFR 6225	2.14691	0	1519.14	0	EGFR 6240	2.14691	0	1519.47	0
	P130	5 mo post	22.517	EGFR 6225	2.99387	0	2377.46	0	EGFR 6240	2.99387	0	2216.55	0
	P131	6.5 mo post	15.7245	EGFR 6225	2.05891	0	1361.94	0	EGFR 6240	2.05881	0	1245.78	0
	P132	7 mo post	66.713	EGFR 6225	8.87017	0.01243	7808.79	98.4768	EGFR 6240	8.87017	0.00541	7560.91	40.5241
patient 11 Tissue: L858R; T790M status unknown	P4	1 mo pre	23.4066	EGFR 6224	3.11215	0.07826	1581.63	134.247	EGFR 6240	3.11215	0	1683.27	0
	P5	1 mo post	19.0137	EGFR 6224	2.52807	0	1308.17	0	EGFR 6240	2.52807	0	1269.08	0
	P41	2.5 mo post	24.2194	EGFR 6224	3.22022	0.0029	2121.29	6.76142	EGFR 6240	3.22022	0	2245.12	0
	P42	3 mo post	16.6557	EGFR 6224	2.21455	0.00485	1198.35	6.37973	EGFR 6240	2.21455	0	1088.7	0
	P6	4 mo post	11.1706	EGFR 6224	1.48524	0	772.983	0	EGFR 6240	1.48524	0	781.38	0
	P60	6 mo post	16.0258	EGFR 6224	2.13079	0.01124	1105.87	13.3593	EGFR 6240	2.13079	0	794.794	0
	P7	7 mo post	17.6846	EGFR 6224	2.35134	0.00829	2029.19	17.0126	EGFR 6240	2.35134	0	2041.95	0
	P8	8 mo post	18.2549	EGFR 6224	2.42717	0.0248	1626.23	41.3319	EGFR 6240	2.42717	0	2021.23	0
	P61	11 mo post	383.03	EGFR 6224	15.9994	0.01617	43832.3	721.308	EGFR 6240	20.0314	0	31120.2	0
patient 12 Tissue: EGFR c.2129A>G (Exon 18) + KRAS G12C; T790M status unknown	P1	3.5 mo pre	12.0478	KRAS 516	1.60188	0.04705	770.257	38.3874	EGFR 6240	1.60188	0	776.037	0
	P2	1 mo pre	119.212	KRAS 516	15.8504	0.27493	6143.41	2329.86	EGFR 6240	15.8504	0	10967.7	0
	P3	0.5 mo pre	229.664	KRAS 516	30.5361	0.49251	6953.8	6748.44	EGFR 6240	19.9992	0	16759.5	0
	P65	1 mo post	1086.63	KRAS 516	20.0467	0.41981	53227.7	38514.3	EGFR 6240	20.0467	0	87604.6	0
	P66	2 mo post	4767.58	KRAS 516	18.5396	0.59918	170080	254254	EGFR 6240	18.5396	0	531238	0
patient 13 Tissue: EGFR c.2236_50del; T790M negative	P14	16 mo post	31.8617	EGFR 6225	4.23634	0.12794	2775.56	407.212	EGFR 6240	4.23634	0.00668	2736.85	17.8406
	P15	17.75 mo post	65.9163	EGFR 6225	8.76424	0.29238	5408.59	2234.76	EGFR 6240	8.76424	0.02373	6304.48	152.633
	P16	18.5 mo post	169.232	EGFR 6225	15.647	0.12356	17980.7	2534.95	EGFR 6240	22.5011	0.00972	20549.3	201.162
patient 14 Tissue: L858R; T790M positive	P95	5 mo pre	26.9848	EGFR 6224	3.5879	0.12073	2419.72	332.291	EGFR 6240	3.5879	0.0738	2360.61	187.53
	P96	0.5 d pre	109.17	EGFR 6224	14.5152	0.05129	8021.77	433.713	EGFR 6240	14.5152	0.06182	7315.75	481.543
patient 15 Tissue: EGFR c.2235_49del; T790M positive	P40	24 mo post	16.4236	EGFR 6223	2.18369	0.0084	2003.13	17.0126	EGFR 6240	2.18369	0	1603.44	0
	P75	26 mo post	35.0515	EGFR 6223	4.66045	0.00669	3241.67	21.9746	EGFR 6240	4.66045	0.00308	2949.07	8.53819
	P76	27 mo post	25.7702	EGFR 6223	3.42642	0	2087.97	0	EGFR 6240	3.42642	0.00387	2146.64	7.75299
	P77	29 mo post	30.2787	EGFR 6223	4.02586	0.01051	3176.56	33.6981	EGFR 6240	4.02586	0.00607	2832.93	16.75
	P78	30 mo post	56.1244	EGFR 6223	6.84478	0.00357	5469	18.9679	EGFR 6240	7.46231	0	3708.75	0
patient 16 Tissue: EGFR c.2235_49del; T790M status unknown	P80	1 mo pre	20.3855	EGFR 6223	2.71046	0.00967	1765.49	17.2307	EGFR 6240	2.71046	0.00405	1435.38	6.63014
	P81	0.5 mo post	11.0256	EGFR 6223	1.46597	0	1091.75	0	EGFR 6240	1.46597	0	1026.54	0
	P83	2 mo post	7.43136	EGFR 6223	0.967052	0	286.978	0	EGFR 6240	0.967052	0	417.847	0
	P84	3 mo post	12.099	EGFR 6223	1.57445	0.025265	645.546	17.9173	EGFR 6240	1.57445	0	705.883	0
	P85	4 mo post	15.4592	EGFR 6223	2.01173	0	1086.96	0	EGFR 6240	2.01173	0	1069.91	0
(conc.: concentration; w.r.t.: with regard to; d: days; hrs: hours; mo: months; pre: before start of TKI therapy; post: after start of TKI therapy)
